# Supplementary material for: Differential Expression of Anti-Inflammatory RNA Binding Proteins in Lupus Nephritis
Source: Life (Basel). 2022 Sep 23;12(10):1474. doi: 10.3390/life12101474 (PMC9605213; doi:10.3390/life12101474)
Supplement: Supplementary file 1 [file life-12-01474-s001.zip]

Archive with 1 entries (1 files):
- life-1837222-supplementary.pdf
